# Supplementary material for: Assessing subcutaneous adipose tissue by simple and portable field instruments: Skinfolds versus A-mode ultrasound measurements
Source: PLoS One. 2018 Nov 29;13(11):e0205226. doi: 10.1371/journal.pone.0205226 (PMC6264474; doi:10.1371/journal.pone.0205226)
Supplement: S1 Dataset — (XLSX) [file pone.0205226.s001.xlsx]

## Sheet: S1 Dataset
MALES (Ʃ6 ≤55 mm) n=33	SOMATIC MEASUREMENTS				SKINFOLDS MEASUREMENTS									ECHOGRAPHIC MEASUREMENTS										TEST-RETEST RELIABILITY ULTRASOUND (TECH1 VS TECH1)
																								Triceps				Subscapular				Biceps				Iliac crest				Supraspinal				Abdominal				Front thigh
	Age (years)	Weight (kg)	Height (cm)	IMC	G1_SK_Triceps	G1_SK_Subscapular	G1_SK_Biceps	G1_SK_Iliac crest	G1_SK_Supraspinal	G1_SK_Abdominal	G1_SK_Front thigh	G1_SK_Medial calf	Ʃ6_Skinfolds	G1_US_Triceps	G1_US_Subscapular	G1_US_Biceps	G1_US_Iliac crest	G1_US_Supraspinal	G1_US_Abdominal	G1_US_Front thigh	G1_US_Medial calf	Ʃ6_Skinfolds		Tech1_TM1	Tech1_TM2	X	DS	Tech1_SM1	Tech1_SM2	X	DS	Tech1_BM1	Tech1_BM2	X	DS	Tech1_CM1	Tech1_CM2	X	DS	Tech1_SuM1	Tech1_SuM2	X	DS	Tech1_AM1	Tech1_AM2	X	DS	Tech1_MM1	Tech1_MM2
1	23.1	82.7	191.3	22.5983	5.05	6.55	3.05	10.3	4.5	7.3	4.5	4.05	31.95	4.75	4.25	2	5.5	4.75	4.75	4.25	4.25	27		4	5	4.5	0.707107	4	4	4	0	0	4	2	2.82843	5	6	5.5	0.707107	4	4	4	0	4	5	4.5	0.707107	4	4
2	30.9	76.1	182	22.9743	4.2	6.35	3	5.55	3.8	5.95	8.3	4.3	32.9	3.5	4.25	0	3.5	5	4.25	5.25	2.25	24.5		0	4	2	2.82843	4	4	4	0	0	0	0	0	0	5	2.5	3.53553	0	4	2	2.82843	4	4	4	0	5	6
3	28.5	72.7	169.9	25.1853	4.2	7.2	2.35	6.65	4.5	7.4	6.5	3.15	32.95	5	4.75	4	5.25	4	5.5	5	4	28.25		4	5	4.5	0.707107	4	4	4	0	4	4	4	0	5	6	5.5	0.707107	4	4	4	0	5	6	5.5	0.707107	5	6
4	28.3	80	177.9	25.2777	4.3	7.1	3.15	7.4	5.15	7.05	7.35	3.85	34.8	4.75	5	0	5.75	6.75	4.5	4.5	3	28.5		4	5	4.5	0.707107	5	5	5	0	0	0	0	0	6	6	6	0	9	10	9.5	0.707107	4	4	4	0	4	5
5	24.9	84	191.1	23.0016	6.4	5.55	2.8	7.05	5.05	7.9	7.2	4.25	36.35	5	5.5	2.25	5	4	5.75	5.25	5.25	30.75		5	5	5	0	6	7	6.5	0.707107	4	5	4.5	0.707107	5	5	5	0	4	4	4	0	5	6	5.5	0.707107	5	5
6	22.3	80.6	183.7	23.8845	5.4	7.1	2.9	6.1	5.4	7.85	6.95	4.95	37.65	5.25	5.5	0	5.75	4.25	5	4.25	2	26.25		5	5	5	0	5	6	5.5	0.707107	0	0	0	0	5	6	5.5	0.707107	4	4	4	0	5	6	5.5	0.707107	4	5
7	22.9	69.3	172.5	23.2892	5.3	7.5	2.95	8.6	5.2	7.65	8.6	4.8	39.05	6	6.5	4	7	5.5	4.75	5.5	4.75	33		5	6	5.5	0.707107	6	7	6.5	0.707107	4	4	4	0	5	8	6.5	2.12132	5	6	5.5	0.707107	4	5	4.5	0.707107	5	6
8	24.5	60.3	167	21.6214	5.7	7.4	3.05	9.1	6.05	8.15	8.25	4.65	40.2	5.75	5.25	4.5	6	4	5.5	5.25	5	30.75		6	6	6	0	4	5	4.5	0.707107	4	5	4.5	0.707107	6	6	6	0	4	4	4	0	5	6	5.5	0.707107	4	6
9	26.8	78	182	23.5479	4.65	7.25	2.45	8.35	4.5	7	12.6	4.8	40.8	3.75	4.25	0	5.5	4	4.75	7.75	4.5	29		0	4	2	2.82843	5	6	5.5	0.707107	0	0	0	0	6	6	6	0	4	4	4	0	4	5	4.5	0.707107	7	9
10	27	92.7	196.8	23.9348	6.3	7.95	3.05	10.05	4.7	10.25	7.1	5.05	41.35	5.75	5.5	0	5.75	4.25	5.25	4.75	5	30.5		6	7	6.5	0.707107	5	6	5.5	0.707107	0	0	0	0	4	5	4.5	0.707107	4	5	4.5	0.707107	5	6	5.5	0.707107	4	5
11	34.8	77	181.5	23.3742	5.25	8.35	2.5	7.15	6.15	10.05	5.55	5.4	40.75	4.75	5.5	0	5.75	4.25	6.25	4.5	4.5	29.75		4	5	4.5	0.707107	5	6	5.5	0.707107	0	0	0	0	5	7	6	1.41421	4	5	4.5	0.707107	6	7	6.5	0.707107	4	4
12	34	67.9	164.4	25.1227	6.2	7.4	3.05	6.9	4.7	8.85	8.05	5.85	41.05	5.5	5	0	7.5	4.75	7.75	5.75	4	32.75		5	5	5	0	4	6	5	1.41421	0	0	0	0	6	8	7	1.41421	4	5	4.5	0.707107	8	8	8	0	5	7
13	24.1	73.5	182.3	22.1164	6.4	7.45	3.15	6.7	4.4	8.75	8.2	5.8	41	5.75	5.75	2	6.75	4.25	6	5.5	5.25	32.5		5	7	6	1.41421	5	7	6	1.41421	0	4	2	2.82843	7	7	7	0	4	4	4	0	5	7	6	1.41421	6	6
14	27.8	81	181.9	24.4805	6.35	8.65	3.1	10.7	5.55	10.15	6.8	3.95	41.45	5.5	5	0	6.5	4.5	5.75	4	0	24.75		5	6	5.5	0.707107	5	5	5	0	0	0	0	0	6	6	6	0	4	5	4.5	0.707107	6	6	6	0	4	4
15	32.1	70.1	171.1	23.9452	5.4	7.35	2.75	10.1	6.8	11.4	7.2	3.55	41.7	6	4.75	4.25	8	5.25	8.25	7.5	4.25	36		6	6	6	0	5	5	5	0	4	5	4.5	0.707107	6	7	6.5	0.707107	5	5	5	0	7	8	7.5	0.707107	6	7
16	23.9	73.9	181.9	22.3346	5.7	8.9	3.15	10.35	6.175	8.1	9.1	4.1	42.075	5.5	5.5	3	8.25	4.75	6.25	6.5	4.25	32.75		5	5	5	0	5	5	5	0	4	4	4	0	8	9	8.5	0.707107	5	6	5.5	0.707107	5	8	6.5	2.12132	7	7
17	22.7	76.2	187.6	21.6516	6.05	6.95	2.8	7.35	5.35	9.15	11.2	4.85	43.55	5	4.25	1	6	3.25	5.75	6	4.25	28.5		4	5	4.5	0.707107	4	4	4	0	0	4	2	2.82843	6	6	6	0	0	4	2	2.82843	5	7	6	1.41421	6	7
18	28	79.8	181	24.3582	6.8	7.15	3.35	6.2	5.6	7.95	11.2	4.2	42.9	5.25	5	1	4.75	4	5.5	6.5	3	29.25		5	5	5	0	5	5	5	0	0	0	0	0	5	5	5	0	4	4	4	0	5	6	5.5	0.707107	6	7
19	27.5	68.2	171.3	23.2418	4.25	8.25	3.05	7.3	5.7	10.6	9	5.8	43.6	4.5	4.5	2.25	5.75	4	5.5	4.75	5	28.25		4	4	4	0	4	5	4.5	0.707107	4	5	4.5	0.707107	6	7	6.5	0.707107	4	4	4	0	6	6	6	0	4	5
20	25.4	72.1	174.5	23.678	8.1	6.65	4.45	8.35	5.65	7.95	11.3	4.15	43.8	5.25	4.75	4	6.25	4.5	5	5	3.25	27.75		4	6	5	1.41421	4	6	5	1.41421	4	4	4	0	6	7	6.5	0.707107	4	4	4	0	4	5	4.5	0.707107	5	5
21	27.6	85.1	192.3	23.0129	5.7	8.2	2.75	8.95	5.35	10.95	9.2	5.1	44.5	6	5.25	2	6.5	5	6.5	5.25	5.25	33.25		6	7	6.5	0.707107	5	6	5.5	0.707107	0	4	2	2.82843	7	7	7	0	4	6	5	1.41421	5	7	6	1.41421	5	5
22	27.6	78.6	186.1	22.695	8.5	8.2	4.6	10.8	7.2	8.5	8	3.7	44.1	6.75	5.25	3.25	8.25	4.5	7	5.25	4	32.75		6	7	6.5	0.707107	6	6	6	0	0	4	2	2.82843	8	9	8.5	0.707107	0	6	3	4.24264	6	8	7	1.41421	5	5
23	23.8	74.1	183.3	22.0543	7	8.85	3	8.9	6	7.7	9.15	5.55	44.25	6	6.25	2	7.5	5.5	5.75	4.75	4	32.25		5	9	7	2.82843	6	7	6.5	0.707107	4	4	4	0	7	7	7	0	5	6	5.5	0.707107	5	6	5.5	0.707107	4	4
24	27.4	77.5	180.2	23.8667	6.9	8.65	3.475	13.275	7.125	10.5	6.95	4.35	44.475	5	5.25	4	9	5	7	5.25	4.5	32		4	5	4.5	0.707107	5	5	5	0	4	4	4	0	8	10	9	1.41421	4	5	4.5	0.707107	5	8	6.5	2.12132	5	5
25	30.8	88.7	194.5	23.4468	7.95	5.6	3	6.95	5.5	8.975	10.8	5.9	44.725	6	4.75	2.25	6.5	5.25	6.75	7	5.75	35.5		6	7	6.5	0.707107	4	4	4	0	0	5	2.5	3.53553	7	7	7	0	5	6	5.5	0.707107	6	8	7	1.41421	7	7
26	22.5	86	193.1	23.064	6.2	8.95	3.15	9.7	5.85	8.9	10.05	4.9	44.85	5	4.75	4.5	6.25	4.25	7	5.5	4	30.5		4	6	5	1.41421	4	5	4.5	0.707107	4	5	4.5	0.707107	5	6	5.5	0.707107	4	5	4.5	0.707107	6	7	6.5	0.707107	6	6
27	24	79.9	183.9	23.6256	9.4	7.6	3.5	10.45	5	10.35	10.15	4.5	47	5.75	5.75	1	6	4.5	6.5	6	4	32.5		5	5	5	0	7	7	7	0	0	4	2	2.82843	6	7	6.5	0.707107	4	5	4.5	0.707107	8	8	8	0	6	6
28	19.8	78.6	181.8	23.7813	7.45	9.1	3.85	11.25	6.9	10.75	9.1	4.55	47.85	5.5	5.5	1	7.75	6	6.75	6	4	33.75		5	6	5.5	0.707107	5	6	5.5	0.707107	0	0	0	0	7	8	7.5	0.707107	6	6	6	0	6	8	7	1.41421	6	6
29	29.8	82.6	181.7	25.019	8	6.9	2.45	10.15	6.45	12.75	8.15	6.4	48.65	6.25	5.75	2.25	6	5.5	10	6.5	5.5	39.5		6	7	6.5	0.707107	6	7	6.5	0.707107	4	5	4.5	0.707107	6	8	7	1.41421	5	6	5.5	0.707107	10	10	10	0	7	7
30	23.5	68	169.5	23.6684	9.2	7.4	5.2	8.45	5.15	5.65	14.1	7.95	49.45	6.25	6	4.25	5.75	5.75	4.25	7.25	6.5	36		6	7	6.5	0.707107	5	6	5.5	0.707107	4	4	4	0	4	5	4.5	0.707107	6	6	6	0	4	5	4.5	0.707107	7	8
31	26.8	73.3	179.2	22.8259	6.4	8.55	3.2	12.6	7.95	11.9	10.8	6.35	51.95	5.75	5.25	4	7.75	6.25	8.25	6.5	5.25	37.25		6	6	6	0	5	5	5	0	4	4	4	0	5	9	7	2.82843	6	7	6.5	0.707107	8	10	9	1.41421	6	7
32	22.4	70.1	174.6	22.9948	10.55	8.9	3.15	8.35	6.3	9.45	13.15	4.8	53.15	6.5	4.5	4.25	5.75	4.75	5.5	7.25	4.25	32.75		6	7	6.5	0.707107	4	5	4.5	0.707107	4	5	4.5	0.707107	6	6	6	0	5	5	5	0	5	6	5.5	0.707107	7	8
33	35.6	95.6	181.5	29.0205	5.9	10.65	3.5	19	9.25	18.15	6.35	3.4	53.7	5	6.25	3	10.25	7.5	8.25	5.25	4.25	36.5		4	6	5	1.41421	5	8	6.5	2.12132	0	4	2	2.82843	9	13	11	2.82843	7	8	7.5	0.707107	8	10	9	1.41421	5	5
STATS (X±DS)	26.7	77.4	181.012	23.5968	6.39848	7.71515	3.17955	9.06288	5.72576	9.21136	8.81515	4.81667	42.6826	5.40152	5.18939	2.18182	6.47727	4.84091	6.10606	5.62121	4.21212	31.3712		4.69697	5.78788	5.24242	0.771389	4.87879	5.60606	5.24242	0.514259	1.81818	3.0303	2.42424	0.857099	5.84848	6.9697	6.40909	0.792817	4.27273	5.21212	4.74242	0.664252	5.57576	6.72727	6.15152	0.814244	5.33333	5.90909
	3.87177	7.51386	8.10026	1.36007	1.56387	1.07088	0.604135	2.60267	1.11743	2.31905	2.20073	1.00224	5.40909	0.71518	0.606058	1.64325	1.33517	0.894467	1.31996	0.996324	1.20727	3.5817		1.44665	1.11124	1.16002	0.797724	0.780928	1.05887	0.848907	0.538305	2.0226	2.06889	1.85456	1.22165	1.56367	1.68606	1.49193	0.914426	1.75486	1.34065	1.40935	0.950976	1.45839	1.58652	1.46567	0.589523	1.08012	1.25906
MALES (Ʃ6 > 55 mm) n=32	Age (years)	Weight (kg)	Height (cm)	IMC	G2_SK_Triceps	G2_SK_Subscapular	G2_SK_Biceps	G2_SK_Iliac crest	G2_SK_Supraspinal	G2_SK_Abdominal	G2_SK_Front thigh	G2_SK_Medial calf	Ʃ6_Skinfolds	G2_US_Triceps	G2_US_Subscapular	G2_US_Biceps	G2_US_Iliac crest	G2_US_Supraspinal	G2_US_Abdominal	G2_US_Front thigh	G2_US_Medial calf	Ʃ6_Skinfolds		Tech1_TM1	Tech1_TM2	X	DS	Tech1_SM1	Tech1_SM2	X	DS	Tech1_BM1	Tech1_BM2	X	DS	Tech1_CM1	Tech1_CM2	X	DS	Tech1_SuM1	Tech1_SuM2	X	DS	Tech1_AM1	Tech1_AM2	X	DS	Tech1_MM1	Tech1_MM2
34	21.9	71.3	173.8	23.6042	8.15	9.4	3.55	15.15	9.1	15.75	8.45	3.8875	54.7375	7.25	6.5	4	9.75	7.25	7.5	5.25	4.25	38		7	8	7.5	0.707107	5	9	7	2.82843	4	4	4	0	10	11	10.5	0.707107	7	8	7.5	0.707107	7	10	8.5	2.12132	6	6
35	42.9	62.2	169	21.7779	11.95	8.25	3	9.15	8.1	9	12.1	9.1	58.5	8.5	4.5	4.25	6.25	5	12.25	6.75	7.75	44.75		9	10	9.5	0.707107	4	5	4.5	0.707107	4	4	4	0	6	6	6	0	5	5	5	0	19	20	19.5	0.707107	7	8
36	34.7	75.6	188.3	21.3217	8.25	9.05	4	13.2	8.075	18.1	11.1	4.65	59.225	6.25	6.25	4.75	8.25	6	7.25	6	4.25	36		4	8	6	2.82843	5	8	6.5	2.12132	5	5	5	0	8	8	8	0	6	7	6.5	0.707107	7	7	7	0	5	6
37	23.3	79.8	186.8	22.8691	10	9.95	5.1	16.3	7.1	16.35	10.9625	5.45	59.8125	6.75	6.5	5	10.25	6.25	8.75	7	5	40.25		5	7	6	1.41421	6	7	6.5	0.707107	5	5	5	0	10	10	10	0	6	6	6	0	7	10	8.5	2.12132	5	8
38	21.1	80.2	177.8	25.3694	10.05	8.45	3.6	13.7	7.25	14.4	13	8.75	61.9	7.5	6.5	4.5	10	8.75	9.75	7.25	5.75	45.5		8	8	8	0	5	9	7	2.82843	4	5	4.5	0.707107	9	11	10	1.41421	12	12	12	0	10	10	10	0	7	7
39	28.1	64.8	167.3	23.1517	8	7.5	2.7	12.15	7.45	14.95	16.7	8.3	62.9	8.25	5.75	4.25	8.25	6.5	7.5	10.25	7.5	45.75		8	9	8.5	0.707107	6	6	6	0	4	5	4.5	0.707107	8	10	9	1.41421	7	8	7.5	0.707107	7	9	8	1.41421	10	11
40	22.2	69.5	179.8	21.4984	9.55	7.9	3.8	12.2	8.4	15.7	18.25	7.15	66.95	7.75	5.5	4.25	8.75	6.25	7.5	7.75	5.25	40		8	8	8	0	5	7	6	1.41421	4	4	4	0	7	9	8	1.41421	5	6	5.5	0.707107	6	6	6	0	6	8
41	24.2	99.6	194	26.464	7.1	8.25	3.95	18.45	9.45	15.4	14.8	11.25	66.25	5.75	5	4.25	9.75	5.5	8.25	7.25	7	38.75		6	6	6	0	4	5	4.5	0.707107	4	4	4	0	10	10	10	0	5	6	5.5	0.707107	7	8	7.5	0.707107	6	8
42	50.9	65	170	22.4913	8.7	8.35	3.75	11.9	10.25	19.15	14.2	6.25	66.9	7	6.5	4.25	12.5	7	8.25	6.75	6	41.5		7	8	7.5	0.707107	6	7	6.5	0.707107	4	5	4.5	0.707107	8	9	8.5	0.707107	7	8	7.5	0.707107	8	8	8	0	7	8
43	32.4	72	180	22.2222	6.7	8.25	3.5	7.6	8.3	19.6	19.25	5.5	67.6	5.25	5.25	0	8.25	6	9.25	7.25	4.5	37.5		5	6	5.5	0.707107	5	5	5	0	0	0	0	0	7	9	8	1.41421	5	6	5.5	0.707107	8	13	10.5	3.53553	7	7
44	24.3	68.6	173.5	22.789	7.65	9.05	3.3875	17.125	7.8	16.15	19	8.675	68.325	7	7	4	9.25	6	7.5	10.25	5.25	43		7	8	7.5	0.707107	6	7	6.5	0.707107	4	4	4	0	9	10	9.5	0.707107	5	7	6	1.41421	7	8	7.5	0.707107	10	10
45	38.7	78	175.7	25.2668	9.6	9	2.4	11.4	5.1	17.95	15.75	11.6	69	5.75	5.25	0	7.25	4.25	7.5	7.75	6	36.5		4	5	4.5	0.707107	4	5	4.5	0.707107	0	0	0	0	8	8	8	0	4	4	4	0	6	7	6.5	0.707107	8	8
46	41.6	73.2	185.4	21.2957	9.7	9.6	3.5	13.5	6.85	18.4	14.35	10.65	69.55	7.75	6.25	4.5	6.5	5.75	7.5	7.75	7.75	42.75		7	9	8	1.41421	7	7	7	0	4	5	4.5	0.707107	4	5	4.5	0.707107	4	7	5.5	2.12132	4	5	4.5	0.707107	7	9
47	23.2	76.9	174.7	25.1965	9.4	12.5	3.9	16.2	11.1	20.85	13	7.05	73.9	6.5	9.25	3	9.25	6.5	8.75	6.25	5.5	42.75		5	7	6	1.41421	8	9	8.5	0.707107	4	4	4	0	9	11	10	1.41421	7	7	7	0	9	9	9	0	6	6
48	50.3	79.5	179	24.812	12.45	11.15	3.65	18.1	10.5	19.65	10.3	11.45	75.5	7.75	7	4.75	10.5	7	6.75	6.75	8.25	43.5		7	8	7.5	0.707107	6	8	7	1.41421	4	5	4.5	0.707107	10	13	11.5	2.12132	5	8	6.5	2.12132	4	9	6.5	3.53553	6	8
49	53	71	171	24.281	7.35	12.65	3.25	16.45	14.5	27.9	8.35	7.15	77.9	6.5	9	4.25	10.5	8.25	5.75	6.25	5.5	41.25		6	7	6.5	0.707107	9	9	9	0	4	5	4.5	0.707107	11	11	11	0	8	8	8	0	4	9	6.5	3.53553	6	7
50	40.1	67.1	174.1	22.1373	10	9.05	3.25	21.25	11	30.4	11.1	6.95	78.5	5.25	7.25	4.75	11	8	13.25	7.5	5.75	47		4	4	4	0	8	9	8.5	0.707107	5	6	5.5	0.707107	11	12	11.5	0.707107	8	9	8.5	0.707107	15	15	15	0	8	8
51	41.1	79.9	179	24.9368	14.8	12.3	4.05	19.35	8.65	17.5	18.75	8.35	80.35	7.5	6.25	4.75	11.25	7.5	7.5	8.5	6	43.25		7	10	8.5	2.12132	4	8	6	2.82843	4	5	4.5	0.707107	11	12	11.5	0.707107	6	7	6.5	0.707107	5	8	6.5	2.12132	8	9
52	25.8	73	172.3	24.5896	10.7	9.7	2.95	19.65	10.2	25.9	17	7.9	81.4	7	7	5	13.75	10	15	9.25	6.25	54.5		8	8	8	0	7	8	7.5	0.707107	5	6	5.5	0.707107	14	15	14.5	0.707107	9	10	9.5	0.707107	14	15	14.5	0.707107	9	10
53	21.9	67	166	24.3141	13.1	14.3	6.35	18.75	12.8	15.45	16.6	9.95	82.2	8.5	7.5	4.75	10.5	7.5	10	8.75	6.5	48.75		9	10	9.5	0.707107	7	8	7.5	0.707107	4	5	4.5	0.707107	10	12	11	1.41421	7	8	7.5	0.707107	5	13	9	5.65685	7	11
54	26.1	75.1	175.9	24.2722	11.3	12.4	4.7	25.7	9.95	22.4	19.9375	6.95	82.9375	6.25	8	4	11.5	5	10	8.5	5.25	43		5	7	6	1.41421	8	9	8.5	0.707107	4	4	4	0	12	13	12.5	0.707107	4	6	5	1.41421	9	12	10.5	2.12132	7	9
55	44.2	79.6	179.7	24.65	12.05	16.45	5.55	18.75	12.15	24.95	12.9	6.2	84.7	7	8.25	4.5	10	7.5	5.75	6.75	5.5	40.75		5	9	7	2.82843	6	9	7.5	2.12132	4	5	4.5	0.707107	8	9	8.5	0.707107	7	9	8	1.41421	5	6	5.5	0.707107	6	8
56	55.8	75	183	22.3954	11.35	10.95	7.35	18.65	13.2	26.7	13.75	10.55	86.5	6.75	9.75	6	10.5	11.5	11	6.25	7	52.25		8	9	8.5	0.707107	9	10	9.5	0.707107	5	6	5.5	0.707107	10	10	10	0	10	16	13	4.24264	5	21	13	11.3137	6	7
57	22.9	78.5	179.2	24.4452	10.25	11.3	4.65	17.5	12.7	27.95	21.2	9.15	92.55	7.25	6.75	4.75	9.25	7.25	7.25	8	6.5	43		8	8	8	0	6	9	7.5	2.12132	5	5	5	0	8	10	9	1.41421	7	8	7.5	0.707107	6	8	7	1.41421	8	9
58	50.1	74.2	168.4	26.1649	15	13	7.45	18.65	16.1	27.25	15.1	7.1	93.55	9.75	8.75	6.25	9.25	10.25	12.5	7.75	5	54		11	12	11.5	0.707107	9	9	9	0	6	8	7	1.41421	6	11	8.5	3.53553	10	10	10	0	9	9	9	0	7	8
59	34.9	95.2	183.6	28.2417	14.35	13.1	6.45	31.4	14.1	36.45	14.35	8.4	100.75	7.75	7.75	5.5	11.75	8.75	7.25	9	6.25	46.75		8	9	8.5	0.707107	7	8	7.5	0.707107	5	6	5.5	0.707107	11	11	11	0	8	9	8.5	0.707107	7	7	7	0	9	10
60	32.6	92.3	175.7	29.8991	16.35	17.5	8.2	26.25	18.15	33.85	18.1	16.1	120.05	9.75	10	7.75	15.5	10	9.25	12	9	60		10	12	11	1.41421	10	11	10.5	0.707107	8	8	8	0	16	17	16.5	0.707107	10	10	10	0	10	10	10	0	12	13
61	53	96	177	30.6425	16.65	23.25	7.85	20.7	17.85	34.25	21.25	11.65	124.9	8.75	11.25	5.25	11	10.25	5	9.75	7	52		10	10	10	0	9	13	11	2.82843	5	6	5.5	0.707107	11	13	12	1.41421	10	13	11.5	2.12132	4	5	4.5	0.707107	10	11
62	51.6	82	164.8	30.1925	18.7	27.4	11.6	20.55	14.4	36.85	21.75	10.5	129.6	7.25	12	6	11.25	8.25	6.5	10	6.25	50.25		4	9	6.5	3.53553	12	13	12.5	0.707107	4	5	4.5	0.707107	11	13	12	1.41421	8	9	8.5	0.707107	8	9	8.5	0.707107	9	11
63	45.5	90	175.7	29.1541	18.55	26.2	7.35	23.05	24.25	40.85	16.7	7.75	134.3	8.75	11	5.75	15.5	10.25	7.25	8	6.25	51.5		9	11	10	1.41421	10	13	11.5	2.12132	5	6	5.5	0.707107	16	19	17.5	2.12132	10	12	11	1.41421	8	9	8.5	0.707107	6	9
64	54	90	176.5	28.8904	21.7	38.8	9.7	32.25	30.35	41.9	14.6	6.85	154.2	9.75	9.25	5.5	13	13.25	10.25	9.75	6.75	59		11	12	11.5	0.707107	7	10	8.5	2.12132	4	6	5	1.41421	12	13	12.5	0.707107	15	15	15	0	9	10	9.5	0.707107	10	10
65	51.3	94.5	177	30.1637	24.55	37.35	13.45	31.5	30.55	40	13.6	14.1	160.15	8.5	8.75	6.5	13.5	13.5	7.75	9.25	7.5	55.25		9	10	9.5	0.707107	7	8	7.5	0.707107	5	7	6	1.41421	13	13	13	0	12	13	12.5	0.707107	4	6	5	1.41421	10	11
STATS (X±DS)	36.9906	78.0187	176.688	24.9844	12	13.8234	5.24805	18.3289	12.3664	23.8109	15.1953	8.60352	85.7996	7.41406	7.54688	4.59375	10.4297	7.84375	8.60938	7.98438	6.19531	45.5938		7.15625	8.5	7.82812	0.950175	6.78125	8.375	7.57812	1.12695	4.25	4.9375	4.59375	0.486136	9.8125	11.0625	10.4375	0.883883	7.46875	8.65625	8.0625	0.839689	7.59375	9.71875	8.65625	1.5026	7.53125	8.71875
	12.0841	9.9902	6.59676	2.85079	4.37519	8.1179	2.67319	6.11691	6.19956	8.9768	3.63406	2.6722	28.0601	1.21252	1.90652	1.51038	2.23357	2.29722	2.26824	1.51994	1.14606	6.46665		2.04954	1.90076	1.87775	0.872693	1.99571	2.13647	1.96382	0.913331	1.39122	1.66438	1.49966	0.455699	2.68133	2.80481	2.68433	0.803219	2.62721	2.82397	2.65412	0.887866	3.34914	3.77799	3.2014	2.23426	1.74105	1.70832
FEMALES (n=19)	Age (years)	Weight (kg)	Height (cm)	IMC	G3_SK_Triceps	G3_SK_Subscapular	G3_SK_Biceps	G3_SK_Iliac crest	G3_SK_Supraspinale	G3_SK_Abdominal	G3_SK_Front thigh	G3_SK_Medial calf	Ʃ6_Skinfolds	G3_US_Triceps	G3_US_Subscapular	G3_US_Biceps	G3_US_Iliac crest	G3_US_Supraspinale	G3_US_Abdominal	G3_US_Front thigh	G3_US_Medial calf	Ʃ6_Skinfolds		Tech1_TM1	Tech1_TM2	X	DS	Tech1_SM1	Tech1_SM2	X	DS	Tech1_BM1	Tech1_BM2	X	DS	Tech1_CM1	Tech1_CM2	X	DS	Tech1_SuM1	Tech1_SuM2	X	DS	Tech1_AM1	Tech1_AM2	X	DS	Tech1_MM1	Tech1_MM2
1	22.9	59.5	169.9	20.6125	7.4	6.75	3.05	6.8	6.1	7.65	11.35	5.65	44.9	5.5	5	4	4.75	4.5	4.75	5.5	4	29.25		5	5	5	0	5	5	5	0	4	4	4	0	4	5	4.5	0.707107	4	5	4.5	0.707107	4	5	4.5	0.707107	5	6
2	18.2	51.6	167	18.5019	9.45	5.05	3.8	8	4.4	5.9875	18.1	8.6625	51.65	8	4.75	4.5	4.75	4.25	4.5	9.25	6.5	37.25		7	10	8.5	2.12132	4	5	4.5	0.707107	4	5	4.5	0.707107	4	6	5	1.41421	4	4	4	0	4	5	4.5	0.707107	8	9
3	21.7	58.5	165.3	21.4097	9.1	7.2	3.05	12.75	6.2	11.7	18.3	8.95	61.45	7.75	6	4.25	6.25	5.5	7	9	5.5	40.75		7	9	8	1.41421	6	7	6.5	0.707107	4	5	4.5	0.707107	5	7	6	1.41421	5	6	5.5	0.707107	7	9	8	1.41421	9	10
4	18.2	57	166	20.6852	1.7	7.175	7.85	19.2	12.25	13.35	22.55	9.4	66.425	9.75	7	6.25	10.75	7.75	8.25	9	7	48.75		10	11	10.5	0.707107	7	8	7.5	0.707107	6	7	6.5	0.707107	10	12	11	1.41421	7	8	7.5	0.707107	8	9	8.5	0.707107	9	10
5	22	45	148	20.5442	13.4	5.6	5.65	9.7	6.65	11.4	17.1875	12.6875	66.925	9.25	4.5	5.25	7	5.25	13.75	9	7.75	49.5		10	11	10.5	0.707107	4	5	4.5	0.707107	5	5	5	0	6	7	6.5	0.707107	4	5	4.5	0.707107	14	15	14.5	0.707107	9	9
6	19	55.7	170.9	19.0709	10.45	8.25	5.85	13.65	8.3	13.05	16.85	9.05	65.95	9.25	5.25	8.25	8.25	5.25	11.25	8	6.75	45.75		9	11	10	1.41421	5	6	5.5	0.707107	5	5	5	0	8	9	8.5	0.707107	5	6	5.5	0.707107	7	7	7	0	8	9
7	23.9	60.5	172.3	20.3791	9.6	6.85	4	9.25	6.35	10.15	24.4	12.1	69.45	7.75	4.75	4.5	6	5	6	10	7.25	40.75		8	9	8.5	0.707107	4	6	5	1.41421	4	5	4.5	0.707107	6	6	6	0	5	5	5	0	5	6	5.5	0.707107	10	10
8	36.5	58.2	170.4	20.044	17.45	6.8	4.45	7.6	5	10.25	22.3	8.55	70.35	13	6.25	4.25	7.25	5.25	13	12	6.25	55.75		14	15	14.5	0.707107	6	7	6.5	0.707107	4	5	4.5	0.707107	7	8	7.5	0.707107	5	6	5.5	0.707107	19	20	19.5	0.707107	12	12
9	28.9	54.5	165.6	19.8736	15.4	8.6	5.35	14.2	9.6	16.2	17.4	10.3	77.5	6.25	6.5	5.75	7.5	6.75	8	11	6.75	45.25		4	5	4.5	0.707107	7	8	7.5	0.707107	5	6	5.5	0.707107	8	8	8	0	7	8	7.5	0.707107	8	8	8	0	11	12
10	32.9	57	169	19.9573	14.1	9.5	5.95	11.55	8.5	14.55	23.15	8.35	78.15	10.25	8.25	5.25	8	6.75	9.75	9.5	6.75	51.25		11	13	12	1.41421	8	8	8	0	5	5	5	0	0	10	5	7.07107	6	7	6.5	0.707107	7	10	8.5	2.12132	8	9
11	51.4	48.9	161	18.865	12.9	8.1	4.8	11.95	6.4	14.9	23.85	13.45	79.6	8.75	5.5	4.5	8	5.5	15.5	9.5	7	51.75		9	10	9.5	0.707107	5	6	5.5	0.707107	4	5	4.5	0.707107	7	8	7.5	0.707107	6	7	6.5	0.707107	7	19	13	8.48528	9	10
12	21.4	58.8	158	23.5539	15.6	12.05	9	18.525	9.6875	19.75	15.6	13.45	86.1375	8.25	7	6.25	9	7.25	9.5	8.75	9.25	50		8	10	9	1.41421	7	8	7.5	0.707107	6	7	6.5	0.707107	9	10	9.5	0.707107	7	8	7.5	0.707107	5	12	8.5	4.94975	9	9
13	19.8	60	168.7	21.0825	14.65	8.05	3.95	15.05	12.25	21.3375	22.05	8.25	86.5875	9.75	7	8.25	7	8.5	10.25	10.75	6.5	52.75		11	11	11	0	7	7	7	0	4	4	4	0	7	8	7.5	0.707107	8	9	8.5	0.707107	12	13	12.5	0.707107	10	11
14	51.2	50.6	158.4	20.1669	18.2	10.35	6.3	14.2	9.75	20.9	22.75	8.4	90.35	13.25	8	4.75	9.5	11.5	13.5	14	6	66.25		13	14	13.5	0.707107	7	8	7.5	0.707107	5	5	5	0	9	10	9.5	0.707107	13	13	13	0	14	14	14	0	11	16
15	18.1	54	166.9	19.3857	16.5	8.8	5.45	15.3	11.15	16	32.25	16.6	101.3	11.5	7.75	4.75	9.75	6.25	7	12	9.25	53.75		9	13	11	2.82843	7	9	8	1.41421	4	5	4.5	0.707107	10	11	10.5	0.707107	5	7	6	1.41421	7	8	7.5	0.707107	12	12
16	32.9	65.8	157.7	26.4583	25.55	14.35	14.475	24.85	21.65	20.05	44.65	26.3	152.55	16.75	9.25	7.75	12.25	11.5	12	15.75	12.75	78		16	16	16	0	8	10	9	1.41421	8	9	8.5	0.707107	12	12	12	0	9	13	11	2.82843	8	10	9	1.41421	15	16
17	66.4	63.3	145.4	29.9416	32.7	28.75	17.1	31.7	29.3	32.3	41.25	34.75	199.05	17	12.5	11.5	13.5	10.25	4	16.25	16.5	76.5		17	17	17	0	12	13	12.5	0.707107	11	12	11.5	0.707107	13	14	13.5	0.707107	5	15	10	7.07107	4	4	4	0	14	17
18	48.9	78.6	162.9	29.6197	29.2	34.2	23.5	34.35	34.1	37.4	43.7	25.7	204.3	17	16	10.75	15.5	15.75	21.25	16	14	100		16	17	16.5	0.707107	15	17	16	1.41421	11	11	11	0	16	17	16.5	0.707107	14	15	14.5	0.707107	17	21	19	2.82843	15	17
19	45.5	68	157.1	27.5522	34.5	39.5	14.5	29.75	24.95	36.45	48.55	25.6	209.55	24	8	9.25	12.5	10	17	15.25	13.5	87.75		23	26	24.5	2.12132	6	14	10	5.65685	9	10	9.5	0.707107	11	14	12.5	2.12132	4	16	10	8.48528	17	17	17	0	13	14
STATS (X±DS)	31.5684	58.1842	163.184	21.9844	16.2026	12.4171	7.79342	16.2303	12.2414	17.5461	25.5914	14.0105	98.0092	11.2105	7.32895	6.31579	8.81579	7.51316	10.3289	11.0789	8.38158	55.8421		10.8947	12.2632	11.5789	0.96762	6.84211	8.26316	7.55263	1.00484	5.68421	6.31579	6	0.446594	8	9.57895	8.78947	1.11648	6.47368	8.57895	7.52632	1.48865	9.15789	11.1579	10.1579	1.41421	10.3684	11.4737
	14.4971	7.48756	7.52479	3.63007	8.67961	10.0671	5.57823	8.26916	8.68425	9.0535	11.0176	8.07985	52.3325	4.64224	2.84685	2.30916	2.95433	3.04306	4.59397	3.06419	3.35448	18.0937		4.66541	4.75911	4.67934	0.789181	2.71341	3.22907	2.85723	1.20913	2.33459	2.40492	2.35702	0.350438	3.65148	3.15023	3.23314	1.53326	2.85518	3.83429	2.96026	2.30813	4.81044	5.27324	4.82486	2.09497	2.62912	3.15116
ALL	31.7214	73.2893	175.332	23.7607	10.75	11.1057	5.01116	14.214	9.72932	16.6583	15.0403	8.33884	71.6225	7.48214	6.57143	4.03571	8.5119	6.58929	8.01488	7.75595	5.91071	42.3244		7.03571	8.28571	7.66071	0.883883	6.04762	7.2619	6.65476	0.85863	3.61905	4.5	4.05952	0.622927	7.84524	9.11905	8.48214	0.900719	5.9881	7.28571	6.6369	0.917555	7.15476	8.86905	8.0119	1.21218	7.30952	8.2381
	11.2531	11.7802	10.0572	2.81364	6.27434	7.40582	3.56165	7.03023	6.45681	9.58647	8.60383	5.43465	38.3296	3.21325	2.12472	2.39293	2.74381	2.51101	3.15926	2.76433	2.46348	13.6093		3.56166	3.58569	3.52629	0.820483	2.05294	2.4891	2.18976	0.905615	2.42926	2.37203	2.32509	0.846002	3.09875	3.08672	3.00346	1.04334	2.75722	3.11069	2.77288	1.37875	3.46582	3.95389	3.50643	1.74788	2.60665	2.91493
ALL n=84	SOMATIC MEASUREMENTS				SKINFOLDS MEASUREMENTS									ECHOGRAPHIC MEASUREMENTS										TEST-RETEST RELIABILITY ULTRASOUND (TECH1 VS TECH1)
																								Triceps				Subscapular				Biceps				Iliac crest				Supraspinal				Abdominal				Front thigh
	Age (years)	Weight (kg)	Height (cm)	IMC	All_SK_Triceps	All_SK_Subscapular	All_SK_Biceps	All_SK_Iliac crest	All_SK_Supraspinale	All_SK_Abdominal	All_SK_Front thigh	All_SK_Medial calf	Ʃ6_Skinfolds	All_US_Triceps	All_US_Subscapular	All_US_Biceps	All_US_Iliac crest	All_US_Supraspinale	All_US_Abdominal	All_US_Front thigh	All_US_Medial thigh	Ʃ6_Skinfolds		Tech1_TM1	Tech1_TM2	X	DS	Tech1_SM1	Tech1_SM2	X	DS	Tech1_BM1	Tech1_BM2	X	DS	Tech1_CM1	Tech1_CM2	X	DS	Tech1_SuM1	Tech1_SuM2	X	DS	Tech1_AM1	Tech1_AM2	X	DS	Tech1_MM1	Tech1_MM2
1	23.1	82.7	191.3	22.5983	5.05	6.55	3.05	10.3	4.5	7.3	4.5	4.05	31.95	4.75	4.25	2	5.5	4.75	4.75	4.25	4.25	27		4	5	4.5	0.707107	4	4	4	0	0	4	2	2.82843	5	6	5.5	0.707107	4	4	4	0	4	5	4.5	0.707107	4	4
2	30.9	76.1	182	22.9743	4.2	6.35	3	5.55	3.8	5.95	8.3	4.3	32.9	3.5	4.25	0	3.5	5	4.25	5.25	2.25	24.5		0	4	2	2.82843	4	4	4	0	0	0	0	0	0	5	2.5	3.53553	0	4	2	2.82843	4	4	4	0	5	6
3	28.5	72.7	169.9	25.1853	4.2	7.2	2.35	6.65	4.5	7.4	6.5	3.15	32.95	5	4.75	4	5.25	4	5.5	5	4	28.25		4	5	4.5	0.707107	4	4	4	0	4	4	4	0	5	6	5.5	0.707107	4	4	4	0	5	6	5.5	0.707107	5	6
4	28.3	80	177.9	25.2777	4.3	7.1	3.15	7.4	5.15	7.05	7.35	3.85	34.8	4.75	5	0	5.75	6.75	4.5	4.5	3	28.5		4	5	4.5	0.707107	5	5	5	0	0	0	0	0	6	6	6	0	9	10	9.5	0.707107	4	4	4	0	4	5
5	24.9	84	191.1	23.0016	6.4	5.55	2.8	7.05	5.05	7.9	7.2	4.25	36.35	5	5.5	2.25	5	4	5.75	5.25	5.25	30.75		5	5	5	0	6	7	6.5	0.707107	4	5	4.5	0.707107	5	5	5	0	4	4	4	0	5	6	5.5	0.707107	5	5
6	22.3	80.6	183.7	23.8845	5.4	7.1	2.9	6.1	5.4	7.85	6.95	4.95	37.65	5.25	5.5	0	5.75	4.25	5	4.25	2	26.25		5	5	5	0	5	6	5.5	0.707107	0	0	0	0	5	6	5.5	0.707107	4	4	4	0	5	6	5.5	0.707107	4	5
7	22.9	69.3	172.5	23.2892	5.3	7.5	2.95	8.6	5.2	7.65	8.6	4.8	39.05	6	6.5	4	7	5.5	4.75	5.5	4.75	33		5	6	5.5	0.707107	6	7	6.5	0.707107	4	4	4	0	5	8	6.5	2.12132	5	6	5.5	0.707107	4	5	4.5	0.707107	5	6
8	24.5	60.3	167	21.6214	5.7	7.4	3.05	9.1	6.05	8.15	8.25	4.65	40.2	5.75	5.25	4.5	6	4	5.5	5.25	5	30.75		6	6	6	0	4	5	4.5	0.707107	4	5	4.5	0.707107	6	6	6	0	4	4	4	0	5	6	5.5	0.707107	4	6
9	26.8	78	182	23.5479	4.65	7.25	2.45	8.35	4.5	7	12.6	4.8	40.8	3.75	4.25	0	5.5	4	4.75	7.75	4.5	29		0	4	2	2.82843	5	6	5.5	0.707107	0	0	0	0	6	6	6	0	4	4	4	0	4	5	4.5	0.707107	7	9
10	27	92.7	196.8	23.9348	6.3	7.95	3.05	10.05	4.7	10.25	7.1	5.05	41.35	5.75	5.5	0	5.75	4.25	5.25	4.75	5	30.5		6	7	6.5	0.707107	5	6	5.5	0.707107	0	0	0	0	4	5	4.5	0.707107	4	5	4.5	0.707107	5	6	5.5	0.707107	4	5
11	34.8	77	181.5	23.3742	5.25	8.35	2.5	7.15	6.15	10.05	5.55	5.4	40.75	4.75	5.5	0	5.75	4.25	6.25	4.5	4.5	29.75		4	5	4.5	0.707107	5	6	5.5	0.707107	0	0	0	0	5	7	6	1.41421	4	5	4.5	0.707107	6	7	6.5	0.707107	4	4
12	34	67.9	164.4	25.1227	6.2	7.4	3.05	6.9	4.7	8.85	8.05	5.85	41.05	5.5	5	0	7.5	4.75	7.75	5.75	4	32.75		5	5	5	0	4	6	5	1.41421	0	0	0	0	6	8	7	1.41421	4	5	4.5	0.707107	8	8	8	0	5	7
13	24.1	73.5	182.3	22.1164	6.4	7.45	3.15	6.7	4.4	8.75	8.2	5.8	41	5.75	5.75	2	6.75	4.25	6	5.5	5.25	32.5		5	7	6	1.41421	5	7	6	1.41421	0	4	2	2.82843	7	7	7	0	4	4	4	0	5	7	6	1.41421	6	6
14	27.8	81	181.9	24.4805	6.35	8.65	3.1	10.7	5.55	10.15	6.8	3.95	41.45	5.5	5	0	6.5	4.5	5.75	4	0	24.75		5	6	5.5	0.707107	5	5	5	0	0	0	0	0	6	6	6	0	4	5	4.5	0.707107	6	6	6	0	4	4
15	32.1	70.1	171.1	23.9452	5.4	7.35	2.75	10.1	6.8	11.4	7.2	3.55	41.7	6	4.75	4.25	8	5.25	8.25	7.5	4.25	36		6	6	6	0	5	5	5	0	4	5	4.5	0.707107	6	7	6.5	0.707107	5	5	5	0	7	8	7.5	0.707107	6	7
16	23.9	73.9	181.9	22.3346	5.7	8.9	3.15	10.35	6.175	8.1	9.1	4.1	42.075	5.5	5.5	3	8.25	4.75	6.25	6.5	4.25	32.75		5	5	5	0	5	5	5	0	4	4	4	0	8	9	8.5	0.707107	5	6	5.5	0.707107	5	8	6.5	2.12132	7	7
17	22.7	76.2	187.6	21.6516	6.05	6.95	2.8	7.35	5.35	9.15	11.2	4.85	43.55	5	4.25	1	6	3.25	5.75	6	4.25	28.5		4	5	4.5	0.707107	4	4	4	0	0	4	2	2.82843	6	6	6	0	0	4	2	2.82843	5	7	6	1.41421	6	7
18	28	79.8	181	24.3582	6.8	7.15	3.35	6.2	5.6	7.95	11.2	4.2	42.9	5.25	5	1	4.75	4	5.5	6.5	3	29.25		5	5	5	0	5	5	5	0	0	0	0	0	5	5	5	0	4	4	4	0	5	6	5.5	0.707107	6	7
19	27.5	68.2	171.3	23.2418	4.25	8.25	3.05	7.3	5.7	10.6	9	5.8	43.6	4.5	4.5	2.25	5.75	4	5.5	4.75	5	28.25		4	4	4	0	4	5	4.5	0.707107	4	5	4.5	0.707107	6	7	6.5	0.707107	4	4	4	0	6	6	6	0	4	5
20	25.4	72.1	174.5	23.678	8.1	6.65	4.45	8.35	5.65	7.95	11.3	4.15	43.8	5.25	4.75	4	6.25	4.5	5	5	3.25	27.75		4	6	5	1.41421	4	6	5	1.41421	4	4	4	0	6	7	6.5	0.707107	4	4	4	0	4	5	4.5	0.707107	5	5
21	27.6	85.1	192.3	23.0129	5.7	8.2	2.75	8.95	5.35	10.95	9.2	5.1	44.5	6	5.25	2	6.5	5	6.5	5.25	5.25	33.25		6	7	6.5	0.707107	5	6	5.5	0.707107	0	4	2	2.82843	7	7	7	0	4	6	5	1.41421	5	7	6	1.41421	5	5
22	27.6	78.6	186.1	22.695	8.5	8.2	4.6	10.8	7.2	8.5	8	3.7	44.1	6.75	5.25	3.25	8.25	4.5	7	5.25	4	32.75		6	7	6.5	0.707107	6	6	6	0	0	4	2	2.82843	8	9	8.5	0.707107	0	6	3	4.24264	6	8	7	1.41421	5	5
23	23.8	74.1	183.3	22.0543	7	8.85	3	8.9	6	7.7	9.15	5.55	44.25	6	6.25	2	7.5	5.5	5.75	4.75	4	32.25		5	9	7	2.82843	6	7	6.5	0.707107	4	4	4	0	7	7	7	0	5	6	5.5	0.707107	5	6	5.5	0.707107	4	4
24	27.4	77.5	180.2	23.8667	6.9	8.65	3.475	13.275	7.125	10.5	6.95	4.35	44.475	5	5.25	4	9	5	7	5.25	4.5	32		4	5	4.5	0.707107	5	5	5	0	4	4	4	0	8	10	9	1.41421	4	5	4.5	0.707107	5	8	6.5	2.12132	5	5
25	30.8	88.7	194.5	23.4468	7.95	5.6	3	6.95	5.5	8.975	10.8	5.9	44.725	6	4.75	2.25	6.5	5.25	6.75	7	5.75	35.5		6	7	6.5	0.707107	4	4	4	0	0	5	2.5	3.53553	7	7	7	0	5	6	5.5	0.707107	6	8	7	1.41421	7	7
26	22.5	86	193.1	23.064	6.2	8.95	3.15	9.7	5.85	8.9	10.05	4.9	44.85	5	4.75	4.5	6.25	4.25	7	5.5	4	30.5		4	6	5	1.41421	4	5	4.5	0.707107	4	5	4.5	0.707107	5	6	5.5	0.707107	4	5	4.5	0.707107	6	7	6.5	0.707107	6	6
27	24	79.9	183.9	23.6256	9.4	7.6	3.5	10.45	5	10.35	10.15	4.5	47	5.75	5.75	1	6	4.5	6.5	6	4	32.5		5	5	5	0	7	7	7	0	0	4	2	2.82843	6	7	6.5	0.707107	4	5	4.5	0.707107	8	8	8	0	6	6
28	19.8	78.6	181.8	23.7813	7.45	9.1	3.85	11.25	6.9	10.75	9.1	4.55	47.85	5.5	5.5	1	7.75	6	6.75	6	4	33.75		5	6	5.5	0.707107	5	6	5.5	0.707107	0	0	0	0	7	8	7.5	0.707107	6	6	6	0	6	8	7	1.41421	6	6
29	29.8	82.6	181.7	25.019	8	6.9	2.45	10.15	6.45	12.75	8.15	6.4	48.65	6.25	5.75	2.25	6	5.5	10	6.5	5.5	39.5		6	7	6.5	0.707107	6	7	6.5	0.707107	4	5	4.5	0.707107	6	8	7	1.41421	5	6	5.5	0.707107	10	10	10	0	7	7
30	23.5	68	169.5	23.6684	9.2	7.4	5.2	8.45	5.15	5.65	14.1	7.95	49.45	6.25	6	4.25	5.75	5.75	4.25	7.25	6.5	36		6	7	6.5	0.707107	5	6	5.5	0.707107	4	4	4	0	4	5	4.5	0.707107	6	6	6	0	4	5	4.5	0.707107	7	8
31	26.8	73.3	179.2	22.8259	6.4	8.55	3.2	12.6	7.95	11.9	10.8	6.35	51.95	5.75	5.25	4	7.75	6.25	8.25	6.5	5.25	37.25		6	6	6	0	5	5	5	0	4	4	4	0	5	9	7	2.82843	6	7	6.5	0.707107	8	10	9	1.41421	6	7
32	22.4	70.1	174.6	22.9948	10.55	8.9	3.15	8.35	6.3	9.45	13.15	4.8	53.15	6.5	4.5	4.25	5.75	4.75	5.5	7.25	4.25	32.75		6	7	6.5	0.707107	4	5	4.5	0.707107	4	5	4.5	0.707107	6	6	6	0	5	5	5	0	5	6	5.5	0.707107	7	8
33	35.6	95.6	181.5	29.0205	5.9	10.65	3.5	19	9.25	18.15	6.35	3.4	53.7	5	6.25	3	10.25	7.5	8.25	5.25	4.25	36.5		4	6	5	1.41421	5	8	6.5	2.12132	0	4	2	2.82843	9	13	11	2.82843	7	8	7.5	0.707107	8	10	9	1.41421	5	5
34	21.9	71.3	173.8	23.6042	8.15	9.4	3.55	15.15	9.1	15.75	8.45	3.8875	54.7375	7.25	6.5	4	9.75	7.25	7.5	5.25	4.25	38		7	8	7.5	0.707107	5	9	7	2.82843	4	4	4	0	10	11	10.5	0.707107	7	8	7.5	0.707107	7	10	8.5	2.12132	6	6
35	42.9	62.2	169	21.7779	11.95	8.25	3	9.15	8.1	9	12.1	9.1	58.5	8.5	4.5	4.25	6.25	5	12.25	6.75	7.75	44.75		9	10	9.5	0.707107	4	5	4.5	0.707107	4	4	4	0	6	6	6	0	5	5	5	0	19	20	19.5	0.707107	7	8
36	34.7	75.6	188.3	21.3217	8.25	9.05	4	13.2	8.075	18.1	11.1	4.65	59.225	6.25	6.25	4.75	8.25	6	7.25	6	4.25	36		4	8	6	2.82843	5	8	6.5	2.12132	5	5	5	0	8	8	8	0	6	7	6.5	0.707107	7	7	7	0	5	6
37	23.3	79.8	186.8	22.8691	10	9.95	5.1	16.3	7.1	16.35	10.9625	5.45	59.8125	6.75	6.5	5	10.25	6.25	8.75	7	5	40.25		5	7	6	1.41421	6	7	6.5	0.707107	5	5	5	0	10	10	10	0	6	6	6	0	7	10	8.5	2.12132	5	8
38	21.1	80.2	177.8	25.3694	10.05	8.45	3.6	13.7	7.25	14.4	13	8.75	61.9	7.5	6.5	4.5	10	8.75	9.75	7.25	5.75	45.5		8	8	8	0	5	9	7	2.82843	4	5	4.5	0.707107	9	11	10	1.41421	12	12	12	0	10	10	10	0	7	7
39	28.1	64.8	167.3	23.1517	8	7.5	2.7	12.15	7.45	14.95	16.7	8.3	62.9	8.25	5.75	4.25	8.25	6.5	7.5	10.25	7.5	45.75		8	9	8.5	0.707107	6	6	6	0	4	5	4.5	0.707107	8	10	9	1.41421	7	8	7.5	0.707107	7	9	8	1.41421	10	11
40	22.2	69.5	179.8	21.4984	9.55	7.9	3.8	12.2	8.4	15.7	18.25	7.15	66.95	7.75	5.5	4.25	8.75	6.25	7.5	7.75	5.25	40		8	8	8	0	5	7	6	1.41421	4	4	4	0	7	9	8	1.41421	5	6	5.5	0.707107	6	6	6	0	6	8
41	24.2	99.6	194	26.464	7.1	8.25	3.95	18.45	9.45	15.4	14.8	11.25	66.25	5.75	5	4.25	9.75	5.5	8.25	7.25	7	38.75		6	6	6	0	4	5	4.5	0.707107	4	4	4	0	10	10	10	0	5	6	5.5	0.707107	7	8	7.5	0.707107	6	8
42	50.9	65	170	22.4913	8.7	8.35	3.75	11.9	10.25	19.15	14.2	6.25	66.9	7	6.5	4.25	12.5	7	8.25	6.75	6	41.5		7	8	7.5	0.707107	6	7	6.5	0.707107	4	5	4.5	0.707107	8	9	8.5	0.707107	7	8	7.5	0.707107	8	8	8	0	7	8
43	32.4	72	180	22.2222	6.7	8.25	3.5	7.6	8.3	19.6	19.25	5.5	67.6	5.25	5.25	0	8.25	6	9.25	7.25	4.5	37.5		5	6	5.5	0.707107	5	5	5	0	0	0	0	0	7	9	8	1.41421	5	6	5.5	0.707107	8	13	10.5	3.53553	7	7
44	24.3	68.6	173.5	22.789	7.65	9.05	3.3875	17.125	7.8	16.15	19	8.675	68.325	7	7	4	9.25	6	7.5	10.25	5.25	43		7	8	7.5	0.707107	6	7	6.5	0.707107	4	4	4	0	9	10	9.5	0.707107	5	7	6	1.41421	7	8	7.5	0.707107	10	10
45	38.7	78	175.7	25.2668	9.6	9	2.4	11.4	5.1	17.95	15.75	11.6	69	5.75	5.25	0	7.25	4.25	7.5	7.75	6	36.5		4	5	4.5	0.707107	4	5	4.5	0.707107	0	0	0	0	8	8	8	0	4	4	4	0	6	7	6.5	0.707107	8	8
46	41.6	73.2	185.4	21.2957	9.7	9.6	3.5	13.5	6.85	18.4	14.35	10.65	69.55	7.75	6.25	4.5	6.5	5.75	7.5	7.75	7.75	42.75		7	9	8	1.41421	7	7	7	0	4	5	4.5	0.707107	4	5	4.5	0.707107	4	7	5.5	2.12132	4	5	4.5	0.707107	7	9
47	23.2	76.9	174.7	25.1965	9.4	12.5	3.9	16.2	11.1	20.85	13	7.05	73.9	6.5	9.25	3	9.25	6.5	8.75	6.25	5.5	42.75		5	7	6	1.41421	8	9	8.5	0.707107	4	4	4	0	9	11	10	1.41421	7	7	7	0	9	9	9	0	6	6
48	50.3	79.5	179	24.812	12.45	11.15	3.65	18.1	10.5	19.65	10.3	11.45	75.5	7.75	7	4.75	10.5	7	6.75	6.75	8.25	43.5		7	8	7.5	0.707107	6	8	7	1.41421	4	5	4.5	0.707107	10	13	11.5	2.12132	5	8	6.5	2.12132	4	9	6.5	3.53553	6	8
49	53	71	171	24.281	7.35	12.65	3.25	16.45	14.5	27.9	8.35	7.15	77.9	6.5	9	4.25	10.5	8.25	5.75	6.25	5.5	41.25		6	7	6.5	0.707107	9	9	9	0	4	5	4.5	0.707107	11	11	11	0	8	8	8	0	4	9	6.5	3.53553	6	7
50	40.1	67.1	174.1	22.1373	10	9.05	3.25	21.25	11	30.4	11.1	6.95	78.5	5.25	7.25	4.75	11	8	13.25	7.5	5.75	47		4	4	4	0	8	9	8.5	0.707107	5	6	5.5	0.707107	11	12	11.5	0.707107	8	9	8.5	0.707107	15	15	15	0	8	8
51	41.1	79.9	179	24.9368	14.8	12.3	4.05	19.35	8.65	17.5	18.75	8.35	80.35	7.5	6.25	4.75	11.25	7.5	7.5	8.5	6	43.25		7	10	8.5	2.12132	4	8	6	2.82843	4	5	4.5	0.707107	11	12	11.5	0.707107	6	7	6.5	0.707107	5	8	6.5	2.12132	8	9
52	25.8	73	172.3	24.5896	10.7	9.7	2.95	19.65	10.2	25.9	17	7.9	81.4	7	7	5	13.75	10	15	9.25	6.25	54.5		8	8	8	0	7	8	7.5	0.707107	5	6	5.5	0.707107	14	15	14.5	0.707107	9	10	9.5	0.707107	14	15	14.5	0.707107	9	10
53	21.9	67	166	24.3141	13.1	14.3	6.35	18.75	12.8	15.45	16.6	9.95	82.2	8.5	7.5	4.75	10.5	7.5	10	8.75	6.5	48.75		9	10	9.5	0.707107	7	8	7.5	0.707107	4	5	4.5	0.707107	10	12	11	1.41421	7	8	7.5	0.707107	5	13	9	5.65685	7	11
54	26.1	75.1	175.9	24.2722	11.3	12.4	4.7	25.7	9.95	22.4	19.9375	6.95	82.9375	6.25	8	4	11.5	5	10	8.5	5.25	43		5	7	6	1.41421	8	9	8.5	0.707107	4	4	4	0	12	13	12.5	0.707107	4	6	5	1.41421	9	12	10.5	2.12132	7	9
55	44.2	79.6	179.7	24.65	12.05	16.45	5.55	18.75	12.15	24.95	12.9	6.2	84.7	7	8.25	4.5	10	7.5	5.75	6.75	5.5	40.75		5	9	7	2.82843	6	9	7.5	2.12132	4	5	4.5	0.707107	8	9	8.5	0.707107	7	9	8	1.41421	5	6	5.5	0.707107	6	8
56	55.8	75	183	22.3954	11.35	10.95	7.35	18.65	13.2	26.7	13.75	10.55	86.5	6.75	9.75	6	10.5	11.5	11	6.25	7	52.25		8	9	8.5	0.707107	9	10	9.5	0.707107	5	6	5.5	0.707107	10	10	10	0	10	16	13	4.24264	5	21	13	11.3137	6	7
57	22.9	78.5	179.2	24.4452	10.25	11.3	4.65	17.5	12.7	27.95	21.2	9.15	92.55	7.25	6.75	4.75	9.25	7.25	7.25	8	6.5	43		8	8	8	0	6	9	7.5	2.12132	5	5	5	0	8	10	9	1.41421	7	8	7.5	0.707107	6	8	7	1.41421	8	9
58	50.1	74.2	168.4	26.1649	15	13	7.45	18.65	16.1	27.25	15.1	7.1	93.55	9.75	8.75	6.25	9.25	10.25	12.5	7.75	5	54		11	12	11.5	0.707107	9	9	9	0	6	8	7	1.41421	6	11	8.5	3.53553	10	10	10	0	9	9	9	0	7	8
59	34.9	95.2	183.6	28.2417	14.35	13.1	6.45	31.4	14.1	36.45	14.35	8.4	100.75	7.75	7.75	5.5	11.75	8.75	7.25	9	6.25	46.75		8	9	8.5	0.707107	7	8	7.5	0.707107	5	6	5.5	0.707107	11	11	11	0	8	9	8.5	0.707107	7	7	7	0	9	10
60	32.6	92.3	175.7	29.8991	16.35	17.5	8.2	26.25	18.15	33.85	18.1	16.1	120.05	9.75	10	7.75	15.5	10	9.25	12	9	60		10	12	11	1.41421	10	11	10.5	0.707107	8	8	8	0	16	17	16.5	0.707107	10	10	10	0	10	10	10	0	12	13
61	53	96	177	30.6425	16.65	23.25	7.85	20.7	17.85	34.25	21.25	11.65	124.9	8.75	11.25	5.25	11	10.25	5	9.75	7	52		10	10	10	0	9	13	11	2.82843	5	6	5.5	0.707107	11	13	12	1.41421	10	13	11.5	2.12132	4	5	4.5	0.707107	10	11
62	51.6	82	164.8	30.1925	18.7	27.4	11.6	20.55	14.4	36.85	21.75	10.5	129.6	7.25	12	6	11.25	8.25	6.5	10	6.25	50.25		4	9	6.5	3.53553	12	13	12.5	0.707107	4	5	4.5	0.707107	11	13	12	1.41421	8	9	8.5	0.707107	8	9	8.5	0.707107	9	11
63	45.5	90	175.7	29.1541	18.55	26.2	7.35	23.05	24.25	40.85	16.7	7.75	134.3	8.75	11	5.75	15.5	10.25	7.25	8	6.25	51.5		9	11	10	1.41421	10	13	11.5	2.12132	5	6	5.5	0.707107	16	19	17.5	2.12132	10	12	11	1.41421	8	9	8.5	0.707107	6	9
64	54	90	176.5	28.8904	21.7	38.8	9.7	32.25	30.35	41.9	14.6	6.85	154.2	9.75	9.25	5.5	13	13.25	10.25	9.75	6.75	59		11	12	11.5	0.707107	7	10	8.5	2.12132	4	6	5	1.41421	12	13	12.5	0.707107	15	15	15	0	9	10	9.5	0.707107	10	10
65	51.3	94.5	177	30.1637	24.55	37.35	13.45	31.5	30.55	40	13.6	14.1	160.15	8.5	8.75	6.5	13.5	13.5	7.75	9.25	7.5	55.25		9	10	9.5	0.707107	7	8	7.5	0.707107	5	7	6	1.41421	13	13	13	0	12	13	12.5	0.707107	4	6	5	1.41421	10	11
1	22.9	59.5	169.9	20.6125	7.4	6.75	3.05	6.8	6.1	7.65	11.35	5.65	44.9	5.5	5	4	4.75	4.5	4.75	5.5	4	29.25		5	5	5	0	5	5	5	0	4	4	4	0	4	5	4.5	0.707107	4	5	4.5	0.707107	4	5	4.5	0.707107	5	6
2	18.2	51.6	167	18.5019	9.45	5.05	3.8	8	4.4	5.9875	18.1	8.6625	51.65	8	4.75	4.5	4.75	4.25	4.5	9.25	6.5	37.25		7	10	8.5	2.12132	4	5	4.5	0.707107	4	5	4.5	0.707107	4	6	5	1.41421	4	4	4	0	4	5	4.5	0.707107	8	9
3	21.7	58.5	165.3	21.4097	9.1	7.2	3.05	12.75	6.2	11.7	18.3	8.95	61.45	7.75	6	4.25	6.25	5.5	7	9	5.5	40.75		7	9	8	1.41421	6	7	6.5	0.707107	4	5	4.5	0.707107	5	7	6	1.41421	5	6	5.5	0.707107	7	9	8	1.41421	9	10
4	18.2	57	166	20.6852	1.7	7.175	7.85	19.2	12.25	13.35	22.55	9.4	66.425	9.75	7	6.25	10.75	7.75	8.25	9	7	48.75		10	11	10.5	0.707107	7	8	7.5	0.707107	6	7	6.5	0.707107	10	12	11	1.41421	7	8	7.5	0.707107	8	9	8.5	0.707107	9	10
5	22	45	148	20.5442	13.4	5.6	5.65	9.7	6.65	11.4	17.1875	12.6875	66.925	9.25	4.5	5.25	7	5.25	13.75	9	7.75	49.5		10	11	10.5	0.707107	4	5	4.5	0.707107	5	5	5	0	6	7	6.5	0.707107	4	5	4.5	0.707107	14	15	14.5	0.707107	9	9
6	19	55.7	170.9	19.0709	10.45	8.25	5.85	13.65	8.3	13.05	16.85	9.05	65.95	9.25	5.25	8.25	8.25	5.25	11.25	8	6.75	45.75		9	11	10	1.41421	5	6	5.5	0.707107	5	5	5	0	8	9	8.5	0.707107	5	6	5.5	0.707107	7	7	7	0	8	9
7	23.9	60.5	172.3	20.3791	9.6	6.85	4	9.25	6.35	10.15	24.4	12.1	69.45	7.75	4.75	4.5	6	5	6	10	7.25	40.75		8	9	8.5	0.707107	4	6	5	1.41421	4	5	4.5	0.707107	6	6	6	0	5	5	5	0	5	6	5.5	0.707107	10	10
8	36.5	58.2	170.4	20.044	17.45	6.8	4.45	7.6	5	10.25	22.3	8.55	70.35	13	6.25	4.25	7.25	5.25	13	12	6.25	55.75		14	15	14.5	0.707107	6	7	6.5	0.707107	4	5	4.5	0.707107	7	8	7.5	0.707107	5	6	5.5	0.707107	19	20	19.5	0.707107	12	12
9	28.9	54.5	165.6	19.8736	15.4	8.6	5.35	14.2	9.6	16.2	17.4	10.3	77.5	6.25	6.5	5.75	7.5	6.75	8	11	6.75	45.25		4	5	4.5	0.707107	7	8	7.5	0.707107	5	6	5.5	0.707107	8	8	8	0	7	8	7.5	0.707107	8	8	8	0	11	12
10	32.9	57	169	19.9573	14.1	9.5	5.95	11.55	8.5	14.55	23.15	8.35	78.15	10.25	8.25	5.25	8	6.75	9.75	9.5	6.75	51.25		11	13	12	1.41421	8	8	8	0	5	5	5	0	0	10	5	7.07107	6	7	6.5	0.707107	7	10	8.5	2.12132	8	9
11	51.4	48.9	161	18.865	12.9	8.1	4.8	11.95	6.4	14.9	23.85	13.45	79.6	8.75	5.5	4.5	8	5.5	15.5	9.5	7	51.75		9	10	9.5	0.707107	5	6	5.5	0.707107	4	5	4.5	0.707107	7	8	7.5	0.707107	6	7	6.5	0.707107	7	19	13	8.48528	9	10
12	21.4	58.8	158	23.5539	15.6	12.05	9	18.525	9.6875	19.75	15.6	13.45	86.1375	8.25	7	6.25	9	7.25	9.5	8.75	9.25	50		8	10	9	1.41421	7	8	7.5	0.707107	6	7	6.5	0.707107	9	10	9.5	0.707107	7	8	7.5	0.707107	5	12	8.5	4.94975	9	9
13	19.8	60	168.7	21.0825	14.65	8.05	3.95	15.05	12.25	21.3375	22.05	8.25	86.5875	9.75	7	8.25	7	8.5	10.25	10.75	6.5	52.75		11	11	11	0	7	7	7	0	4	4	4	0	7	8	7.5	0.707107	8	9	8.5	0.707107	12	13	12.5	0.707107	10	11
14	51.2	50.6	158.4	20.1669	18.2	10.35	6.3	14.2	9.75	20.9	22.75	8.4	90.35	13.25	8	4.75	9.5	11.5	13.5	14	6	66.25		13	14	13.5	0.707107	7	8	7.5	0.707107	5	5	5	0	9	10	9.5	0.707107	13	13	13	0	14	14	14	0	11	16
15	18.1	54	166.9	19.3857	16.5	8.8	5.45	15.3	11.15	16	32.25	16.6	101.3	11.5	7.75	4.75	9.75	6.25	7	12	9.25	53.75		9	13	11	2.82843	7	9	8	1.41421	4	5	4.5	0.707107	10	11	10.5	0.707107	5	7	6	1.41421	7	8	7.5	0.707107	12	12
16	32.9	65.8	157.7	26.4583	25.55	14.35	14.475	24.85	21.65	20.05	44.65	26.3	152.55	16.75	9.25	7.75	12.25	11.5	12	15.75	12.75	78		16	16	16	0	8	10	9	1.41421	8	9	8.5	0.707107	12	12	12	0	9	13	11	2.82843	8	10	9	1.41421	15	16
17	66.4	63.3	145.4	29.9416	32.7	28.75	17.1	31.7	29.3	32.3	41.25	34.75	199.05	17	12.5	11.5	13.5	10.25	4	16.25	16.5	76.5		17	17	17	0	12	13	12.5	0.707107	11	12	11.5	0.707107	13	14	13.5	0.707107	5	15	10	7.07107	4	4	4	0	14	17
18	48.9	78.6	162.9	29.6197	29.2	34.2	23.5	34.35	34.1	37.4	43.7	25.7	204.3	17	16	10.75	15.5	15.75	21.25	16	14	100		16	17	16.5	0.707107	15	17	16	1.41421	11	11	11	0	16	17	16.5	0.707107	14	15	14.5	0.707107	17	21	19	2.82843	15	17
19	45.5	68	157.1	27.5522	34.5	39.5	14.5	29.75	24.95	36.45	48.55	25.6	209.55	24	8	9.25	12.5	10	17	15.25	13.5	87.75		23	26	24.5	2.12132	6	14	10	5.65685	9	10	9.5	0.707107	11	14	12.5	2.12132	4	16	10	8.48528	17	17	17	0	13	14
STATS (X±DS)	31.7214	73.2893	175.332	23.7607	10.75	11.1057	5.01116	14.214	9.72932	16.6583	15.0403	8.33884	71.6225	7.48214	6.57143	4.03571	8.5119	6.58929	8.01488	7.75595	5.91071	42.3244		7.03571	8.28571	7.66071	0.883883	6.04762	7.2619	6.65476	0.85863	3.61905	4.5	4.05952	0.622927	7.84524	9.11905	8.48214	0.900719	5.9881	7.28571	6.6369	0.917555	7.15476	8.86905	8.0119	1.21218	7.30952	8.2381
	11.2531	11.7802	10.0572	2.81364	6.27434	7.40582	3.56165	7.03023	6.45681	9.58647	8.60383	5.43465	38.3296	3.21325	2.12472	2.39293	2.74381	2.51101	3.15926	2.76433	2.46348	13.6093		3.56166	3.58569	3.52629	0.820483	2.05294	2.4891	2.18976	0.905615	2.42926	2.37203	2.32509	0.846002	3.09875	3.08672	3.00346	1.04334	2.75722	3.11069	2.77288	1.37875	3.46582	3.95389	3.50643	1.74788	2.60665	2.91493
ALL	31.7214	73.2893	175.332	23.7607	10.75	11.1057	5.01116	14.214	9.72932	16.6583	15.0403	8.33884	71.6225	7.48214	6.57143	4.03571	8.5119	6.58929	8.01488	7.75595	5.91071	42.3244		7.03571	8.28571	7.66071	0.883883	6.04762	7.2619	6.65476	0.85863	3.61905	4.5	4.05952	0.622927	7.84524	9.11905	8.48214	0.900719	5.9881	7.28571	6.6369	0.917555	7.15476	8.86905	8.0119	1.21218	7.30952	8.2381
	11.2531	11.7802	10.0572	2.81364	6.27434	7.40582	3.56165	7.03023	6.45681	9.58647	8.60383	5.43465	38.3296	3.21325	2.12472	2.39293	2.74381	2.51101	3.15926	2.76433	2.46348	13.6093		3.56166	3.58569	3.52629	0.820483	2.05294	2.4891	2.18976	0.905615	2.42926	2.37203	2.32509	0.846002	3.09875	3.08672	3.00346	1.04334	2.75722	3.11069	2.77288	1.37875	3.46582	3.95389	3.50643	1.74788	2.60665	2.91493
[truncated: 176 more columns]
